# Supplementary material for: The late stage of COPI vesicle fission requires shorter forms of phosphatidic acid and diacylglycerol
Source: Nat Commun. 2019 Jul 30;10:3409. doi: 10.1038/s41467-019-11324-4 (PMC6667475; doi:10.1038/s41467-019-11324-4)
Supplement: Supplementary file 3 — Source Data [file 41467_2019_11324_MOESM3_ESM.zip]

Archive with 11 entries (11 files):
- Source data.rev/Gel scans.pptx
- Source data.rev/Source data_Figure 1.xlsx
- Source data.rev/Source data_Figure 2.xlsx
- Source data.rev/Source data_Figure 3.xlsx
- Source data.rev/Source data_Figure 6.xlsx
- Source data.rev/Source data_Figure 7.xlsx
- Source data.rev/Source data_Figure 8.xlsx
- Source data.rev/Source data_Figure 9.xlsx
- Source data.rev/Source data_Supp Figure 1.xlsx
- Source data.rev/Source data_Supp Figure 5.xlsx
- Source data.rev/Source data_Supp Figure 6.xlsx
