# Supplementary material for: The late stage of COPI vesicle fission requires shorter forms of phosphatidic acid and diacylglycerol
Source: Nat Commun. 2019 Jul 30;10:3409. doi: 10.1038/s41467-019-11324-4 (PMC6667475; doi:10.1038/s41467-019-11324-4)
Supplement: Supplementary file 3 — Source Data [file 41467_2019_11324_MOESM3_ESM.zip › Source data.rev/Source data_Figure 1.xlsx]

## Sheet: Source data_Figure 1
Source data_Figure 1a
Ctrl	si LPAATg	si LPAATg/ 2C18:0PA	si LPAATg/ 2C18:1PA
93.46	31.03	77.86	94.72
118.04	26.92	88.97	123.52
80.58	39.36	143.85	184.57
124.11	48.69	73.75	102.32
84.8	43.29	87.16	118.1
Source data_Figure 1b
Ctrl	si PLD2	si PLD2/ 2C18:0PA	si PLD2/ 2C18:1PA
102.52	14.04	20.97	36.01
97.93	19.18	30.85	36.21
121.81	35.7	50.22	24.98
83.88	60.21	40.24	57.48
94.17	35.14	34.6	40.2
Source data_Figure 1c
Time (min)	Ctrl						si LPAATg					si LPAATg/ 2C18:0 PA					si LPAATg/ 2C18.1 PA
0	79.48	60.19	87.66	65.44	92.23	86.124	87.65	70.95	73.8	63.65	83.154	51.82	96.88	79.02	65.75	80.15	84.42	78.7	66.02	69.72	78.12
10	36.81	36.44	47.42	54.09	47.25	58.32	36.29	80.62	48.94	61.15	63.24	14.34	43.46	56.26	48.91	62.63	55.64	26.64	27.73	30.22	28.87
20	27.13	20.41	27.68	43.24	44.28	19.45	58.97	49.61	49.1	33.56	35.413	29.14	20.99	15.36	46.42	31.13	24.09	35.34	11.59	22.25	15.57
30	11.38	26.74	7.7	29.13	20.38	21.53	38.41	45.1	38.15	18.42	16.094	11.8	23.44	50.31	15.05	5.13	7.97	18.79	6.47	12.72	10.5
40	15.47	12.67	1.23	7.44	14.45	5.45	21.8	19.84	30.32	32.45	29.45	0.93	28.39	18.76	3.73	11.26	13.33	2.19	12.19	1.09	6.15
Source data_Figure 1d
Time (min)	Ctrl					si PLD2					si PLD2/ 2C18:0 PA					si PLD2/ 2C18.1 PA
0	80.26	68.73	75.97	72.97	70.95	60.15	66.26	69.15	72	89.42	65.09	80.58	65.93	62.32	86.67	73.16	64.51	72.11	69.38	75.98
10	60.04	38.48	30.25	33.45	28.2	59.32	63.44	46.5	58.16	47.67	44.75	55.62	58.58	53.47	50.38	49.14	51.08	44.17	60.14	55.22
20	35.14	9.86	22.43	40.06	14.66	56.77	47.79	41.99	38.27	44.82	37.43	38.14	49.44	48.28	37.98	43.57	48.06	56.07	33.52	39.48
30	13.47	11.23	8.85	12.83	38.39	34.44	42.62	32.91	28.23	43.35	21.89	54.48	51.29	17.62	26.64	35.32	31.33	32.39	34.14	52.51
40	11.63	12.45	4.39	13.42	8.86	40.09	23.58	34.21	24.17	44.42	34.64	36.93	42.56	27.3	27.82	26.2	39.6	46.45	28.18	21.31
Source data_Figure 1e
Ctrl	si LPAATg	si LPAATg/ C18:0-22:6 PA
81.95	57.54	112.01
60.82	20.13	80.21
103.4	12.8	79.96
135.97	35.19	103.32
121.43	28.12	82.7
Source data_Figure 1f
Ctrl	si PLD2	si PLD2/ C18:0-22:6 PA
85.45	41.28	81.82
103.77	26.52	23.72
116.78	12.8	25.14
95.72	56.11	10.92
98.93	41.08	30.2
Source data_Figure 1g
Time (min)	Ctrl					si LPAATg					si LPAATg/ C18:0-22:6 PA
0	66.19	75.53	73.98	63.8	85.71	77.79	63.82	63.47	74.85	71.41	63.36	53.17	82.78	67.62	89.46
10	49.07	31.28	29.38	33.4	38.35	66.4	51.4	29.27	46.44	59.47	20.4	53.74	23.22	25.6	47.86
20	23.16	11.38	16.14	21.61	31.15	45.32	27.09	41.78	44.42	42.15	43.29	20.08	17.86	11.98	30.04
30	10.06	16.94	11.2	17.02	30.06	12.05	25.59	37.33	31.96	48.23	5.16	16.76	10.44	15.96	26.94
40	5.67	15.03	9.48	6.55	10.12	26.83	16.89	18.4	30.54	43.16	3.78	7.99	16.84	12.52	7.79
Source data_Figure 1h
Time (min)	Ctrl					si PLD2					si PLD2/ C18:0-22:6 PA
0	79.7	78.49	68.72	65.02	82.69	89.51	77.88	56.67	78.61	70.67	74.31	54.32	79.47	84.96	68.2
10	39.56	73.26	13.19	30.57	38.74	49.76	65.45	50.1	72.96	51.16	56.82	70.06	49.86	34.84	63.49
20	21.42	15.37	30.71	26.03	31.72	47.9	48.21	35.51	49.11	35.83	57.51	35.31	34.63	35.77	47.39
30	20.75	13.21	7.63	8.3	22.73	44.38	47.9	41.78	24.77	19.18	27.72	34.14	37.28	38.46	28.57
40	7.19	3.02	20.81	6.49	16.24	19.19	41.02	22.76	24.27	38.72	20.84	29.41	34.22	43.52	16.03
