# Supplementary material for: The late stage of COPI vesicle fission requires shorter forms of phosphatidic acid and diacylglycerol
Source: Nat Commun. 2019 Jul 30;10:3409. doi: 10.1038/s41467-019-11324-4 (PMC6667475; doi:10.1038/s41467-019-11324-4)
Supplement: Supplementary file 3 — Source Data [file 41467_2019_11324_MOESM3_ESM.zip › Source data.rev/Source data_Figure 2.xlsx]

## Sheet: Source data_Figure 2
Source data_Figure 2a
Ctrl	si PLD2	si PLD2/ 2C14:0 PA	si PLD2/ 2C18:0 PA
102.48	23.97	72.7	55.87
96.1	59.38	102.9	48.61
128.63	25.28	57.75	38.26
67.7	36.64	71.43	17.17
107.23	30.72	40.26	41.25
Source data_Figure 2a
Time (min)	Ctrl					si PLD2					si PLD2/ 2C14:0 PA					si PLD2/ 2C18:0 PA
0	66.7	74.61	72.53	79.25	87.88	81.21	65.63	78.17	69.92	80.67	62.81	68.44	78.84	81.99	79.31	81.14	62.21	74.26	78.96	77.42
10	28.93	30.59	59.46	46.33	48.85	46.86	64.33	57.13	73.72	57.2	61.74	54.15	47.89	38.44	52.37	69.49	60.79	60.92	54.31	60.61
20	27.8	36.3	25.03	41.51	26.42	46.49	36.56	50.84	66.71	49.45	28.81	39.89	35.48	60.54	39.25	41.34	57.74	65.82	50.96	53.38
30	17.61	38.29	29.19	11.01	15.08	40.11	32.27	37.48	49.43	55.17	64.54	34.04	19.82	9.92	28.4	38.62	39.62	54.23	62.82	26.37
40	25.75	11.96	6.29	12.95	5.7	40.47	26.93	50.97	46.16	31.23	24.01	19.49	12.44	40.05	26.15	44.38	28.6	31.57	52.25	44.39
Source data_Figure 2c
Ctrl	si PLD2	si PLD2/ 2C10:0 PA	si PLD2/ 2C6:0 PA
80.82	43.97	84.49	71.34
121.89	33.72	76.67	85.37
90.14	45.16	143.33	93.23
92.72	50.98	115.22	110.26
114.29	25.73	70.2	126.37
Source data_Figure 2d
Time (min)	Ctrl					si PLD2					si PLD2/ 2C10:0 PA					si PLD2/ 2C6:0 PA
0	73.51	83.96	88.86	64.32	79.27	81.95	65.36	91.02	74.76	72.28	72.28	79.91	71.37	74.18	76.84	72.95	87.78	82.23	55.12	75.63
10	54.98	31.3	23.21	62.75	47.98	53.29	36.73	61.97	72.18	61.51	40.12	61.51	50.35	38.13	41.32	61.68	59.87	26.94	43.05	42.03
20	19.46	49.34	20.73	26.98	38.31	43.89	49.31	60.83	37.58	57.39	22.27	45.31	25.78	30.52	38.21	39.25	37.27	14.98	13.29	40.68
30	23.75	14.21	25.12	13.45	31.62	46.2	37.25	40.01	49.82	29.15	14.89	44.72	21.84	12.71	16.03	27.62	11.81	10.89	29.79	29.85
40	12.34	22.77	10.37	21.46	9.9	50.18	23.05	52.36	26.13	19.22	10.09	9.9	15.52	6.37	24.75	5.34	11.29	7.98	27.6	29.02
Source data_Figure 2e
Ctrl	si LPAATg	si LPAATg/ 2C10:0 PA	si LPAATg/ 2C14:0 PA
69.33	26.92	130.77	123.85
98.92	45.41	122.12	93.05
132.46	37.22	67.03	69.66
105.26	14.18	82.06	114.05
92.6	58.62	108.24	79.46
Source data_Figure 2f
Time (min)	Ctrl					si LPAATg					si LPAATg/ 2C10:0 PA					si LPAATg/ 2C14:0 PA
0	73.36	80.25	74.14	68.18	79.07	65.96	74.72	82.6	69.12	73.09	83.11	67.09	72.1	68.92	72.28	67.24	85.24	79.25	54.74	75.14
10	47.13	35.95	31.79	42.08	51.27	47.95	64.66	72.94	46.74	52.19	16.92	62.14	31.95	22.12	53.19	54.32	25.75	36.9	20.11	36.77
20	37.15	31.26	25.48	28.37	31.28	36.57	51.4	56.77	61.37	30.15	11.15	29.11	14.13	39.26	25.26	31.22	25.73	25.79	17.67	28.64
30	25.26	16.32	12.25	27.14	16.25	32.32	22.28	39.65	45.22	42.76	12.21	26.07	17.27	20.09	8.52	11.6	17.01	13.52	29.34	20.69
40	7.62	11.21	8.12	20.73	17.26	23.48	38.14	21.52	51.72	31.07	2.9	23.14	4.96	6.97	15.32	8.14	3.97	18.15	9.25	13.53
