# Supplementary material for: The late stage of COPI vesicle fission requires shorter forms of phosphatidic acid and diacylglycerol
Source: Nat Commun. 2019 Jul 30;10:3409. doi: 10.1038/s41467-019-11324-4 (PMC6667475; doi:10.1038/s41467-019-11324-4)
Supplement: Supplementary file 3 — Source Data [file 41467_2019_11324_MOESM3_ESM.zip › Source data.rev/Source data_Figure 3.xlsx]

## Sheet: Source data_Figure 3
Source data_Figure 3a
Ctrl	si LPP3
103.82	35.42
102.8	35.8
105	21.63
103.13	23.33
86.5	30.51
Source data_Figure 3c
Ctrl	si LPP3	si LPP3/ 2C10:0 DAG	si LPP3/ 2C16:0 DAG
135	35.8	35.46	26.92
103.13	20.29	95.45	26.52
81	7.92	106.2	30.84
94.5	26.74	132.35	21.7
87.01	37.2	85.1	23.13
Source data_Figure 3d
Ctrl	si LPP3	si LPP3/ 2C18:1 DAG
110.82	35.42	55.8
104.98	35.22	30.84
73.13	40.29	35.29
131.08	23.51	59.93
84.5	9.5	23.13
Source data_Figure 3e
Ctrl	si LPP3	si LPP3/ C18:0-22:6 DAG
133.48	64.32	28.62
87.95	18.28	24.25
108.57	24.26	54.79
80.9	31.7	18.51
90.12	34.62	62.73
Source data_Figure 3f
Time (min)	Ctrl					si LPP3					si LPP3/ 2C10:0 DAG					si LPP3/ 2C16:0 DAG
0	62.49	89.51	81.73	61.22	82.41	76.03	60.95	74.53	88.8	70.02	69.16	81.17	70.66	71.29	78.5	68.17	83.06	69.61	77.44	78.94
10	42.5	31.1	61.19	12.41	46.57	51.49	38.36	44.6	74.09	57	50.12	34.87	45.12	26.75	24.19	42.16	73.08	66.1	47.97	25.5
20	34.07	21.5	28.32	29.47	26.88	38.88	47.94	46.79	43.67	44.58	48.18	21.45	15.15	9.85	32.07	51.56	50.49	16.95	57.14	34.58
30	12.67	13.53	33.46	3.18	14.54	43.68	32.92	43.31	24.6	38.77	19.49	11.12	21.16	15.51	20.57	40.08	26.16	47.34	31.03	36.47
40	12.29	8.48	7.32	9.36	10.42	36.99	43.49	17.4	16.88	27.02	6.96	12.09	9.89	13.11	11.76	13.01	41.98	37.67	39.15	27.15
Source data_Figure 3g
Time (min)	Ctrl					si LPP3					si LPP3/ 2C18:1 DAG
0	81.25	69.43	73.98	69.34	75.1	73.38	58.03	88.56	70.02	76.12	78.37	69.52	63.67	77.55	83.08
10	25.72	52.37	47.25	32.74	36.98	56.02	38.36	55.49	54.09	59.07	52.87	62.46	66.12	32.5	42.63
20	32.55	23.42	31.56	18.52	28.64	47.67	50.2	38.42	38.48	43.04	51.36	57.24	23.63	18.73	51.85
30	23.79	28.76	9.27	20.9	10.71	19.03	43.69	38.35	38.51	43.15	48.73	24.95	14.38	47.14	26.36
40	6.71	4.77	27.35	16.62	18.73	17.25	36.86	28.31	31.09	34.12	31.37	17.35	47.26	31.37	29.64
Source data_Figure 3h
Time (min)	Ctrl					si LPP3					si LPP3/ C18:0-22:6 DAG
0	73.81	79.88	74.2	54.04	71.35	74.77	59.71	76.45	72.47	59.1	63.85	66.62	72.97	79.29	71.24
10	32.09	36.73	43.5	25.91	35.27	46.3	74.54	51.62	49.55	25.59	59.05	29.3	68.17	46.14	51.978
20	24.64	22.37	39.29	13.27	11.15	34.28	23.05	33.44	60.11	43.07	43.42	51.92	45.17	25.3	41.243
30	7.61	22.49	12.51	9.03	5.7	24.77	25.97	45.84	34.76	35.43	37.23	24.69	23.77	25.26	36.14
40	4.55	6.76	7.36	14.73	5.65	14.94	46.31	36.82	24.49	31.69	32.99	14.45	23.64	30.38	31.96
