# Supplementary material for: The late stage of COPI vesicle fission requires shorter forms of phosphatidic acid and diacylglycerol
Source: Nat Commun. 2019 Jul 30;10:3409. doi: 10.1038/s41467-019-11324-4 (PMC6667475; doi:10.1038/s41467-019-11324-4)
Supplement: Supplementary file 3 — Source Data [file 41467_2019_11324_MOESM3_ESM.zip › Source data.rev/Source data_Figure 6.xlsx]

## Sheet: Source data_Figure 6
Source data_Figure 6a
	Tubulation	Vesiculation	Tubulation	Vesiculation
PA	-		-
DAG	-		-
ARF1/ARFGAP1/BARS	-		+
	6	10	0	0
	0	3	1	0
	1	0	3	4
	0	6	0	6
	0	0	0	0
	1	1	1	6
	0	0	0	2
Source data_Figure 6b
	Tubulation	Vesiculation	Tubulation	Vesiculation
2C18:0 PA	-		-
2C16:0 DAG	-		-
ARF1/ARFGAP1/BARS	-		+
	1	7	0	0
	6	8	4	0
	2	1	0	3.3
	3	5	7	9.5
	0	0	6.5	7.7
	0	2	4	3.7
	8	3	6	0
Source data_Figure 6c
	Tubulation	Vesiculation	Tubulation	Vesiculation
2C18:1 PA	-		-
2C18:1 DAG	-		-
ARF1/ARFGAP1/BARS	-		+
	0	0	30	1
	0	5	50	5
	5	0	25	5
	0	0	40	3
	1	3	35	7
	2	1	5	3
	3	2	15	2
Source data_Figure 6d
	Tubulation	Vesiculation	Tubulation	Vesiculation
C18:0-22:6 PA	-		-
C18:0-22:6 DAG	-		-
ARF1/ARFGAP1/BARS	-		+
	0	1	50	50
	0	6	10	15
	4	3	50	40
	2	0	23	7
	1	0	70	3
	2	0	65	5
	0	2	45	5
Source data_Figure 6e
	Tubulation	Vesiculation	Tubulation	Vesiculation
2C10:0 PA	-		-
2C10:0 DAG	-		-
ARF1/ARFGAP1/BARS	-		+
	0	1	0	39
	1.05	2	4.1	56
	0	1.233	10.54	75
	0	3	4.23	54
	0	15	28.08	32
	0	7	12.4	70
	6	12	1.19	13
Source data_Figure 6f
	Tubulation	Vesiculation	Tubulation	Vesiculation	Tubulation	Vesiculation	Tubulation	Vesiculation	Tubulation	Vesiculation	Tubulation	Vesiculation	Tubulation	Vesiculation
COPI	-		-		-		+		+		+		+
ARF1/ARFGAP1/BARS	+		++		+++		+		++		+++		-
	2	15	0	30	7	42	6	45	5	75	13	85	5	3
	1	3	5	13	0	60	6	28	15	50	9	71	2	4
	7	5	2	5	0	57	2	53	5	38	2	58	3	0
	0	17	0	2	7	26	7	63	6	45	3	68	0	1
	1	2	12	20	19	55	10	49	5	25	0	73	4	0
	0	3	0	2	3	62	5	57	15	73	7	68	9	2
	7	6	5	37	4	12	6.37	41	10	79	1	80.132	1	1
