# Supplementary material for: The late stage of COPI vesicle fission requires shorter forms of phosphatidic acid and diacylglycerol
Source: Nat Commun. 2019 Jul 30;10:3409. doi: 10.1038/s41467-019-11324-4 (PMC6667475; doi:10.1038/s41467-019-11324-4)
Supplement: Supplementary file 3 — Source Data [file 41467_2019_11324_MOESM3_ESM.zip › Source data.rev/Source data_Figure 7.xlsx]

## Sheet: Source data_Figure 7
Source data_Figure 7a
	Tubulation	Vesiculation	Tubulation	Vesiculation
ARF1	-		+
	0	4	5	14
	16	4	5	0
	15	5	4	18
	6	10	5	16
	8	19	20	2
	0	17	11	14
	8.234	10.132	8.412	10.36
Source data_Figure 7b
	Tubulation	Vesiculation	Tubulation	Vesiculation
ARF1	-		+
	0	1	47.0588	21
	14	2	31.8182	22
	0	4	55	2
	1	11	54.1667	5
	5	8	44	2
	3	7	51.8518	6
	6	3	49.26	11
Source data_Figure 7c
	Tubulation	Vesiculation	Tubulation	Vesiculation
ARF1	-		+
	0	5	15	15
	1	3	45	0
	0	1	5	2
	3	0	3	0
	2	0	5	5
	0	3	80	2
	1	2	60	6
Source data_Figure 7d
	Tubulation	Vesiculation	Tubulation	Vesiculation
ARF1	-		+
	4	5	23	11
	0	18	30	7
	2	7	51	0
	1	17	63	17
	0	20	57	9
	0	7	24	12
	1	3	31	12
Source data_Figure 7e
	Tubulation	Vesiculation	Tubulation	Vesiculation
ARF1	-		+
	0	0	52.8	17
	5	4	58.3	15
	0	0	55.6	17
	0	10	27.5	1
	4	3	30	13
	2	11	27.8	23.15
	10	5.25	50	8.49
Source data_Figure 7f
	Tubulation	Vesiculation	Tubulation	Vesiculation
ARF1	-		+
	1	5	67	0
	0	10	50	0
	2	10	17	33
	0	4	11	0
	1	4	53	16
	0	3	77	0
	2	7	47	8
Source data_Figure 7g
	Tubulation	Vesiculation	Tubulation	Vesiculation
ARF1	-		+
	0	5	60	5
	0	2	50	3
	1	4	5	10
	0	0	40	5
	2	0	15	7
	3	1	40	0
	0	4	36	6
Source data_Figure 7h
	Tubulation	Vesiculation	Tubulation	Vesiculation
ARF1	-		+
	13	0	30	44
	10	7	7	83
	0	0	27	96
	1	9	0	80
	5	8	0	83
	8	20	2	62
	0	6	13	38
