# Supplementary material for: The late stage of COPI vesicle fission requires shorter forms of phosphatidic acid and diacylglycerol
Source: Nat Commun. 2019 Jul 30;10:3409. doi: 10.1038/s41467-019-11324-4 (PMC6667475; doi:10.1038/s41467-019-11324-4)
Supplement: Supplementary file 3 — Source Data [file 41467_2019_11324_MOESM3_ESM.zip › Source data.rev/Source data_Figure 8.xlsx]

## Sheet: Source data_Figure 8
Source data_Figure 8a
	Tubulation	Vesiculation	Tubulation	Vesiculation
ARFGAP1	-		+
	1	5	50	5
	5	7	78	6
	2	9	55	0
	6	5	76	5
	1	8	77	4
	0	18	63	14
	3.25	9	66.43	6
Source data_Figure 8b
	Tubulation	Vesiculation	Tubulation	Vesiculation
ARFGAP1	-		+
	1	10	72	2
	2	0	67	8
	3	0	75	7
	1	0	68	5
	0	5	72	0
	1	7	68	10
	0	5	61	3
Source data_Figure 8c
	Tubulation	Vesiculation	Tubulation	Vesiculation
ARFGAP1	-		+
	5	10	35	0
	0	15	45	15
	10	6	30	5
	2	5	50	10
	7	1	55	0
	5	0	30	0
	6	6	10	3
Source data_Figure 8d
	Tubulation	Vesiculation	Tubulation	Vesiculation
ARFGAP1	-		+
	1	4	89	20
	2	2	75	4
	0	1	81	5
	0	11	79	4
	1	21	72	7
	0	7	83	0
	1	6	84	30
Source data_Figure 8e
	Tubulation	Vesiculation	Tubulation	Vesiculation
ARFGAP1	-		+
	10	2	54.5455	5
	0	3	23.0769	2
	0	4	38.0952	10
	1	0	35	5
	0	0	38.4615	0
	5	0	27.36	7
	0	1	40.12	6
Source data_Figure 8f
	Tubulation	Vesiculation	Tubulation	Vesiculation
ARFGAP1	-		+
	1	8	80	21
	5	0	61	11
	0	3	87	38
	0	0	72	0
	2	35	43	33
	0	19	25	14
	1	4	19	31
Source data_Figure 8g
	Tubulation	Vesiculation	Tubulation	Vesiculation
ARFGAP1	-		+
	1	12	15	25
	0	10	20	31
	0	5	15	37
	2	7	50	47
	0	12	69	38
	3	7	50	42
	1	6	37.24	46
Source data_Figure 8h
	Tubulation	Vesiculation	Tubulation	Vesiculation
ARFGAP1	-		+
	4	0	23	62
	0	0	0	67
	2	13	0	83
	0	0	0	87
	0	9	0	68
	0	32	8	61
	3	10	7	82
