# Supplementary material for: The late stage of COPI vesicle fission requires shorter forms of phosphatidic acid and diacylglycerol
Source: Nat Commun. 2019 Jul 30;10:3409. doi: 10.1038/s41467-019-11324-4 (PMC6667475; doi:10.1038/s41467-019-11324-4)
Supplement: Supplementary file 3 — Source Data [file 41467_2019_11324_MOESM3_ESM.zip › Source data.rev/Source data_Figure 9.xlsx]

## Sheet: Source data Figure 9
Source data Figure 9a
	Tubulation	Vesiculation	Tubulation	Vesiculation
BARS	-		+
	2	4	48	30
	3	5	45	18
	0	7	70	7
	7	2	53	6
	0	14	63	17
	4	10	64	21
	0	13	70	17
Source data Figure 9b
	Tubulation	Vesiculation	Tubulation	Vesiculation
BARS	-		+
	0	1	65	8
	1	2	70	20
	0	10	57	8
	3	24	79	6
	1	1	82	9
	7	0	59	17
	0	6	62	12
Source data Figure 9c
	Tubulation	Vesiculation	Tubulation	Vesiculation
BARS	-		+
	0	5	38	1
	1	3	80	8
	0	2	40	0
	2	6	10	4
	0	3	65	16
	2	3	51	20
	0	8	45	7
Source data Figure 9d
	Tubulation	Vesiculation	Tubulation	Vesiculation
BARS	-		+
	0	5	8	79
	1	3	0	77
	3	13	3	72
	2	15	3	64
	0	7	6	77
	0	12	8	68
	4	5	1	75
Source data Figure 9e
	Tubulation	Vesiculation	Tubulation	Vesiculation
BARS	-		+
	0	0	2	10
	5	5	8	9
	0	2	15	8
	2	0	0	7
	0	10	5	9
	3	2	10	6
	1.95	5	7.23	12
Source data Figure 9f
	Tubulation	Vesiculation	Tubulation	Vesiculation
BARS	-		+
	1	15	5	12
	5	3	0	8
	2	8	7	17
	0	7	3	32
	3	10	0	0
	0	12	0	18
	0	5	1	8
Source data Figure 9g
	Tubulation	Vesiculation	Tubulation	Vesiculation
BARS	-		+
	0	1	0	0
	0	10	5	2
	2	5	1	10
	0	3	0	0
	0	6	7	7
	2	0	2	2
	4	0	0	6
Source data Figure 9h
	Tubulation	Vesiculation	Tubulation	Vesiculation
BARS	-		+
	1	9	0	9
	0	6	2	9
	2	8	0	8
	0	12	4	17
	1	3	1	6
	4	8	6	8
	0	17	0	18

## Sheet: Fig 9b
Fig 9b
	Tubulation	Vesiculation	Tubulation	Vesiculation
BARS	-		+
	0	1	65	8
	1	2	70	20
	0	10	57	8
	3	24	79	6
	1	1	82	9
	7	0	59	17
	0	6	62	12

## Sheet: Fig 9c
Fig 9c
	Tubulation	Vesiculation	Tubulation	Vesiculation
BARS	-		+
	0	5	38	1
	1	3	80	8
	0	2	40	0
	2	6	10	4
	0	3	65	16
	2	3	51	20
	0	8	45	7

## Sheet: Fig 9d
Fig 9d
	Tubulation	Vesiculation	Tubulation	Vesiculation
BARS	-		+
	0	5	8	79
	1	3	0	77
	3	13	3	72
	2	15	3	64
	0	7	6	77
	0	12	8	68
	4	5	1	75

## Sheet: Fig 9e
Fig 9e
	Tubulation	Vesiculation	Tubulation	Vesiculation
BARS	-		+
	0	0	2	10
	5	5	8	9
	0	2	15	8
	2	0	0	7
	0	10	5	9
	3	2	10	6
	1.95	5	7.23	12

## Sheet: Fig 9f
Fig 9f
	Tubulation	Vesiculation	Tubulation	Vesiculation
BARS	-		+
	1	15	5	12
	5	3	0	8
	2	8	7	17
	0	7	3	32
	3	10	0	0
	0	12	0	18
	0	5	1	8

## Sheet: Fig 9g
Fig 9g
	Tubulation	Vesiculation	Tubulation	Vesiculation
BARS	-		+
	0	1	0	0
	0	10	5	2
	2	5	1	10
	0	3	0	0
	0	6	7	7
	2	0	2	2
	4	0	0	6

## Sheet: Fig 9h
Fig 9h
	Tubulation	Vesiculation	Tubulation	Vesiculation
BARS	-		+
	1	9	0	9
	0	6	2	9
	2	8	0	8
	0	12	4	17
	1	3	1	6
	4	8	6	8
	0	17	0	18
