# Supplementary material for: The late stage of COPI vesicle fission requires shorter forms of phosphatidic acid and diacylglycerol
Source: Nat Commun. 2019 Jul 30;10:3409. doi: 10.1038/s41467-019-11324-4 (PMC6667475; doi:10.1038/s41467-019-11324-4)
Supplement: Supplementary file 3 — Source Data [file 41467_2019_11324_MOESM3_ESM.zip › Source data.rev/Source data_Supp Figure 1.xlsx]

## Sheet: Source data_Supp Figure 1
Source data_Supp Figure 1e
no transfection	Cy3-oligo transfection
0	93
0	91
0	85
0	80
0	100
0	82
0	84
0	93
0	95
0	84
