# Supplementary material for: The late stage of COPI vesicle fission requires shorter forms of phosphatidic acid and diacylglycerol
Source: Nat Commun. 2019 Jul 30;10:3409. doi: 10.1038/s41467-019-11324-4 (PMC6667475; doi:10.1038/s41467-019-11324-4)
Supplement: Supplementary file 3 — Source Data [file 41467_2019_11324_MOESM3_ESM.zip › Source data.rev/Source data_Supp Figure 5.xlsx]

## Sheet: Source data_Supp Figure 5
Source data_Supp Figure 5a
Ctrl	si PLD2	si PLD2/ 2C10:0 PA	si PLD2/ 2C10:0 DAG
84.26	14.66	94.82	16.1
132.26	12.36	106.25	59.77
106.24	60.27	70.7	65.23
87.08	50.4	125.11	30.51
92.37	32.63	102.03	31.05
Source data_Supp Figure 5b
Ctrl	si LPP3	si LPP3/ 2C10:0 PA	si LPP3/ 2C10:0 DAG
100.22	25.51	44	53.33
120	19.67	29.09	95.48
111.81	27	35.94	118.43
67.7	52.97	31	120
104.25	29.096	35.05	104.24
Source data_Supp Figure 5c
Time (min)	Ctrl					si PLD2					si PLD2/ 2C10:0 PA					si PLD2/ 2C10:0 DAG
0	67.25	73.71	84.97	71.28	78.06	69.38	63.44	72.99	92.7	64.35	87.1	61.01	50.93	80.36	87.29	83.15	48.67	66.97	75.69	85.24
10	24.23	40.41	46.45	30.58	47.73	58.46	51.53	50.7	38.5	62.89	31.99	12.51	50.08	57.12	35.62	75.82	66.25	31.56	47.94	34.37
20	31.68	29.54	16.26	30.04	26.47	42.96	42.12	44.38	38.36	31.87	29.62	39.23	14.11	16.7	25.1	31.87	56.58	33.91	29.34	39.09
30	20.04	16.17	15.15	20.21	16.37	46.88	36.88	18.97	28.02	26.14	32	15.13	29.28	14.03	8.32	39.43	19.89	25.64	38.54	36.2134
40	9.03	17.95	16.78	9.17	10.55	22.58	41.84	18.69	39.95	13.82	17.73	13.48	12.09	8.5	13.79	32.34	17.49	32.05	14.67	34.67
Source data_Supp Figure 5e
Time (min)	Ctrl					si LPP3					si LPP3/ 2C10:0 PA					si LPP3/ 2C10:0 DAG
0	87.55	64.68	69.87	70.95	75.33	68.26	87.05	64.64	86.92	64.83	85.8	62.4	82.91	74.88	72.97	70.16	53.48	81.47	91.42	61.69
10	23.97	54.61	35.39	41.49	51.03	49.87	51.97	46.51	74.06	59.86	59.66	63.08	54.67	41.26	74.46	19.29	59.37	47.29	40.35	31.19
20	10.82	34.12	18.31	49.84	21.52	55.12	36.45	58.78	56.96	27.24	38.96	50.27	26.78	65.3	55.83	15.16	29.33	19.78	16.15	47.99
30	12.99	23.72	31.39	16.31	8.15	24.33	48.44	24.81	45.76	37.14	33.33	38.96	42.5	35.37	38.66	15.64	13.87	5.54	27.91	26.53
40	19.85	13.58	6.43	3.51	6.11	34.88	21.42	20.82	36.97	30.15	30.9	31.23	36.64	17.1	40.53	10.18	8.65	2.25	14.03	11.45
Source data_Supp Figure 5g
Ctrl	si PLD2	si PLD2/ 2C10:0 PC	si LPP3	si LPP3/ 2C10:0 PC
103.24	36.349	34.183	35.82	25.79
90.96	31.59	40.156	44.25	51.02
107.22	29.36	31.96	43.21	35.78
