# Supplementary material for: The late stage of COPI vesicle fission requires shorter forms of phosphatidic acid and diacylglycerol
Source: Nat Commun. 2019 Jul 30;10:3409. doi: 10.1038/s41467-019-11324-4 (PMC6667475; doi:10.1038/s41467-019-11324-4)
Supplement: Supplementary file 3 — Source Data [file 41467_2019_11324_MOESM3_ESM.zip › Source data.rev/Source data_Supp Figure 6.xlsx]

## Sheet: Source data_Supp Figure 6
Source data_Supp Figure 6b
Ctrl	si PLD2	si PLD2/ C10:0-16:0 PA	si PLD2/ C16:0-10:0 PA	si PLD2/ 2C10:0 PA
105.124	28.7	21.02	22.06	103.36
90.25	21.53	34.05	57.03	72.92
107.23	65.12	50.14	32.88	116.01
Source data_Supp Figure 6d
Ctrl	si LPP3	si LPP3/ C10:0-16:0 DAG	si LPP3/ C16:0-10:0 DAG	si LPP3/ 2C10:0 DAG
123.44	44.72	36.04	38.25	108.77
102.143	36.8	42.12	21.05	77.09
75.3	52	45.62	70.04	81.82
